# Supplementary material for: Circular RNA PTPN4 Contributes to Blood‐Brain Barrier Disruption during Early Epileptogenesis
Source: Adv Sci (Weinh). 2025 Dec 14;13(12):e02250. doi: 10.1002/advs.202502250 (PMC12948252; doi:10.1002/advs.202502250)
Supplement: Supplementary file 2 — Supplemental Data [file ADVS-13-e02250-s002.xlsx]

## Sheet: Figure1
Figure	Variable	Groups (n) compared	Statistical test	Test statistics
				Main effect	Pairwise comparisons
Figure 1B	EB extravasation (ug/g tissue)	Control(5) SE-6h(5) SE-24h(5) SE-48h(5) SE-7d(5) SE-14d(5)	One-way ANOVA (post hoc test:Tukey)	F (5, 24) = 35.89 P<0.0001	Control vs. 6 h ns ; Control vs. 24h P<0.0001 Control vs. 48h P<0.0001; Control vs. 7 d P<0.0001 Control vs. 14d ns; 6 h vs. 24h P<0.0001 6 h vs. 48h P<0.0001; 6 h vs. 7 d P=0.0015 6 h vs. 14d ns; 24h vs. 48h ns 24h vs. 7d ns; 24h vs. 14d P<0.0001 48h vs. 7 d ns; 48h vs. 14d P<0.0001 7 d vs. 14d P=0.0010
Figure 1E	EB fluorescence intensity (Normalized)	Control(5) SE-24hr(5) SE-7day(5)	One-way ANOVA (post hoc test:Tukey)	F (2, 12) = 0.2287 P=0.7990	Control vs. SE-24hr ns Control vs. SE-7day ns SE-24hr vs. SE-7day ns
Figure 1F	EB fluorescence intensity (Normalized)	Control(5) SE-24h(5) SE-7day(5)	One-way ANOVA (post hoc test:Tukey)	F (2, 12) = 121.5 P<0.0001	Control vs. SE-24hr P<0.0001 Control vs. SE-7day ns SE-24hr vs. SE-7day P<0.0001

## Sheet: Figure2
Figure	Variable	Groups (n) compared	Statistical test	Test statistics
				Main effect
Figure 2B	CD31 staining intensity (Normalized)	Control (5) SE-24hr(5)	Unpaired Two-tailed Student's t test	t=0.1043, df=8 ns
Figure 2C	Albumin staining intensity (Normalized)	Control (5) SE-24hr(5)	Unpaired Two-tailed Student's t test	t=8.035, df=8 P<0.0001
Figure 2E	CD31 staining intensity (Normalized)	Control (5) SE-24hr(5)	Unpaired Two-tailed Student's t test	t=0.7183, df=8 ns
Figure 2F	IgG staining intensity (Normalized)	Control (5) SE-24hr(5)	Unpaired Two-tailed Student's t test	t=4.125, df=8 P=0.0033
Figure 2H	CD31 staining intensity (Normalized)	Control (5) SE-24hr(5)	Unpaired Two-tailed Student's t test	t=1.015, df=8 ns
Figure 2I	Dextran staining intensity (Normalized)	Control (5) SE-24hr(5)	Unpaired Two-tailed Student's t test	t=2.756, df=8 P=0.0248
Figure 2K	CD31 staining intensity (Normalized)	Control (5) SE-24hr(5)	Unpaired Two-tailed Student's t test	t=0.2286, df=8 ns
Figure 2L	Dextran staining intensity (Normalized)	Control (5) SE-24hr(5)	Unpaired Two-tailed Student's t test	t=3.592, df=8 P=0.0071
Figure 2N	CD31 staining intensity (Normalized)	Control (5) SE-24hr(5)	Unpaired Two-tailed Student's t test	t=0.2408, df=8 ns
Figure 2O	Sulfo-NHS staining intensity (Normalized)	Control (5) SE-24hr(5)	Unpaired Two-tailed Student's t test	t=2.859, df=8 P=0.0212

## Sheet: Figure3
Figure	Variable	Groups (n) compared	Statistical test	Test statistics
				Main effect	Pairwise comparisons
Figure 3A	occludin expression level (Normalized)	Control (5) SE-6h(5) SE-24h(5) SE-48h(5) SE-7d(5) SE-14d(5)	One-way ANOVA (post hoc test:Tukey)	F (5, 24) = 37.62 P<0.0001	Control vs. 6 h P=0.0217; Control vs. 24h P<0.0001 Control vs. 48h P<0.0001; Control vs. 7 d ns Control vs. 14d ns; 6 h vs. 24h P=0.0004; 6 h vs. 48h P=0.0005; 6 h vs. 7 d P=0.0122; 6 h vs. 14d P=0.0045; 24h vs. 48h ns 24h vs. 7 d P<0.0001; 24h vs. 14d P<0.0001 48h vs. 7 d P<0.0001; 48h vs. 14d P<0.0001 7 d vs. 14d ns
Figure 3B	claudin-5 expression level (Normalized)	Control (5) SE-6h(5) SE-24h(5) SE-48h(5) SE-7d(5) SE-14d(5)	One-way ANOVA (post hoc test:Tukey)	F (5, 24) = 46.11 P<0.0001	Control vs. 6 h P=0.0007; Control vs. 24h P<0.0001 Control vs. 48h P<0.0001; Control vs. 7 d ns Control vs. 14d ns; 6 h vs. 24h P=0.0002; 6 h vs. 48h P<0.0001; 6 h vs. 7 d ns 6 h vs. 14d P=0.0021; 24h vs. 48h ns 24h vs. 7 d P<0.0001; 24h vs. 14d P<0.0001 48h vs. 7 d P<0.0001; 48h vs. 14d P<0.0001 7 d vs. 14d ns
Figure 3C	ZO-1 expression level (Normalized)	Control (5) SE-6h(5) SE-24h(5) SE-48h(5) SE-7d(5) SE-14d(5)	One-way ANOVA (post hoc test:Tukey)	F (5, 24) = 28.18 P<0.0001	Control vs. 6 h P=0.0198; Control vs. 24h P<0.0001 Control vs. 48h P<0.0001; Control vs. 7 d ns; Control vs. 14d ns; 6 h vs. 24h P=0.0265; 6 h vs. 48h P=0.0007; 6 h vs. 7 d ns 6 h vs. 14d P=0.0010; 24h vs. 48h ns; 24h vs. 7 d P<0.0001; 24h vs. 14d P<0.0001 48h vs. 7 d P<0.0001; 48h vs. 14d ns 7 d vs. 14d P=0.0068;
Figure 3E	TJ electron density/µm (Normalized)	Control (5) SE-24hr(5)	Unpaired Two-tailed Student's t test	t=4.903, df=8 P=0.0012
Figure 3F	Caveolae vesicles/µm2 (Normalized)	Control (5) SE-24hr(5)	Unpaired Two-tailed Student's t test	t=8.573, df=8 P<0.0001
Figure 3H	HRP intensity diffused from TJ (Normalized)	Control (5) SE-24hr(5)	Unpaired Two-tailed Student's t test	t=4.059, df=8 P=0.0036
Figure 3I	HRP filled Caveolae vesicles/µm2 (Normalized)	Control (5) SE-24hr(5)	Unpaired Two-tailed Student's t test	t=7.603, df=8 P<0.0001
Figure 3K	Caveolin-1 staining intensity (Normalized)	Control (5) SE-24hr(5)	Unpaired Two-tailed Student's t test	t=23.79, df=8 P<0.0001
Figure 3M	Caveolin-1 protein level (Normalized)	Control (5) SE-24hr(5)	Unpaired Two-tailed Student's t test	t=4.696, df=8 P=0.0015

## Sheet: Figure4
Figure	Variable	Groups (n) compared	Statistical test	Test statistics
				Main effect	Pairwise comparisons
Figure 4D	Occludin expression level (Normalized)	Ctrl BMEC(5) Ctrl N BMEC(5) Mg2+ free N BMEC(5)	One-way ANOVA (post hoc test:Tukey)	F (2, 12) = 9.288 P=0.0037	Ctrl BMEC vs. Ctrl N BMEC ns Ctrl BMEC vs. Mg2+ free N BMEC P=0.0108 Ctrl N BMEC vs. Mg2+ free N BMEC P=0.0054
Figure 4E	Claudin-5 expression level (Normalized)	Ctrl BMEC(5) Ctrl N BMEC(5) Mg2+ free N BMEC(5)	One-way ANOVA (post hoc test:Tukey)	F (2, 12) = 26.85 P<0.0001	Ctrl BMEC vs. Ctrl N BMEC ns Ctrl BMEC vs. Mg2+ free N BMEC P=0.0002 Ctrl N BMEC vs. Mg2+ free N BMEC P<0.0001
Figure 4F	ZO-1 expression level (Normalized)	Ctrl BMEC(5) Ctrl N BMEC(5) Mg2+ free N BMEC(5)	One-way ANOVA (post hoc test:Tukey)	F (2, 12) = 16.94 P=0.0003	Ctrl BMEC vs. Ctrl N BMEC ns Ctrl BMEC vs. Mg2+ free N BMEC P=0.0005 Ctrl N BMEC vs. Mg2+ free N BMEC P=0.0015
Figure 4G	Permeability of BMECs (% of Ctrl N BMEC)	Ctrl BMEC(5) Ctrl N BMEC(5) Mg2+ free N BMEC(5)	One-way ANOVA (post hoc test:Tukey)	F (2, 12) = 13.70 P=0.0008	Ctrl BMEC vs. Ctrl N BMEC ns Ctrl BMEC vs. Mg2+ free N BMEC P=0.0014 Ctrl N BMEC vs. Mg2+ free N BMEC P=0.0025
Figure 4I	occludin staining intensity (Normalized)	Ctrl BMEC(5) Ctrl N BMEC(5) Mg2+ free N BMEC(5)	One-way ANOVA (post hoc test:Tukey)	F (2, 12) = 40.69 P<0.0001	Ctrl BMEC vs. Ctrl N BMEC ns Ctrl BMEC vs. Mg2+ free N BMEC P<0.0001 Ctrl N BMEC vs. Mg2+ free N BMEC P<0.0001
Figure 4J	CD31 staining intensity (Normalized)	Ctrl BMEC(5) Ctrl N BMEC(5) Mg2+ free N BMEC(5)	One-way ANOVA (post hoc test:Tukey)	F (2, 12) = 0.1128 P=0.8943	Ctrl BMEC vs. Ctrl N BMEC ns Ctrl BMEC vs. Mg2+ free N BMEC ns Ctrl N BMEC vs. Mg2+ free N BMEC ns

## Sheet: Figure5
Figure	Variable	Groups (n) compared	Statistical test	Test statistics
				Main effect
Figure 5D	Expression aboundance (Normalized)	Circ_0000206(5);Circ_0000858(5); Circ_0001602(5);Circ_0002071(5); Circ_0002613(5);Circ_0003716(5); Circ_0004508(5);Circ_0004696(5); Circ_0004832(5);Circ_0005194(5)	Unpaired Two-tailed Student's t test	Circ_0000206：t=2.297, df=8； ns Circ_0000858:t=2.676, df=8; P=0.0281 Circ_0001602:t=6.261, df=8;P=0.0002 Circ_0002071:t=1.772, df=8; ns Circ_0002613:t=6.793, df=8; P=0.0001 Circ_0003716:t=0.3968, df=8; ns Circ_0004508:t=4.047, df=8; P=0.0037 Circ_0004696:t=13.48, df=8; P<0.0001 Circ_0004832:t=1.568, df=8; ns
Figure 5E	Expression aboundance (Normalized)	Circ_0000173(5);Circ_0000918(5); Circ_0001337(5);Circ_0001648(5); Circ_0002197(5);Circ_0003145(5); Circ_0004660(5);Circ_0005646(5); Circ_0007590(5);Circ_0008105(5)	Unpaired Two-tailed Student's t test	Circ_0000173:t=3.208, df=8; P=0.0125 Circ_0000918:t=1.026, df=8; ns Circ_0001337:t=3.783, df=8; P=0.0054 Circ_0001648:t=0.4936, df=8; ns Circ_0002197:t=3.861, df=8; P=0.0048 Circ_0003145:t=8.980, df=8; P=0.001 Circ_0004660:t=3.657, df=8; P=0.0064 Circ_0005646:t=4.140, df=8; p=0.0033 Circ_0007590:t=5.794, df=8; P=0.0004 Circ_0008105:t=0.8268, df=8; ns
Figure 5H	Relative expression level (Normalized)	CircPTPN4-Ctrl(5); CircPTPN4-TLE(5); mPTPN4-Ctrl(5); mPTPN4-TLE(5)	Unpaired Two-tailed Welch's t test(CircPTPN4) Unpaired Two-tailed Student's t test(mPTPN4)	CircPTPN4: t=13.75, df=4.053; P=0.0002 mPTPN4: t=11.06, df=8; P<0.0001
Figure 5J	Relative PTPN4 protein level (Normalized)	Control(5);TLE(5)	Unpaired Two-tailed Student's t test	t=9.838, df=4,P=0.0006
Figure 5K	Relative CircPTPN4 level (Normalized)	SE-6hr(5);SE-12hr(5); SE-24hr(5);SE-48hr(5); SE-96hr(5);SE-192hr(5)	Unpaired Two-tailed Welch's t test (SE-24h;SE-48h;SE-96h) Unpaired Two-tailed Student's t test (SE-6h;SE-12h;SE-192h)	SE-6hr:t=0.6496, df=8,ns; SE-12hr:t=9.025, df=8,P<0.0001; SE-24hr:t=13.56, df=4.086,P=0.0002; SE-48hr:t=9.007, df=4.085,P=0.0008; SE-96hr:t=6.867, df=4.229,P=0.0019; SE-192hr:t=1.572, df=8,ns

## Sheet: Figure6
Figure	Variable	Groups (n) compared	Statistical test	Test statistics
				Main effect
Figure 6C	Relative CircPTPN4 level (Normalized)	Sh-NC(5) Sh-CircPTPN4(5)	Unpaired Two-tailed Welch's t test	t=6.853, df=4.179 P=0.002
Figure 6E	occludin staining intensity (Normalized)	Sh-NC(5) Sh-CircPTPN4(5)	Unpaired Two-tailed Student t test	t=12.85, df=8 P<0.0001
Figure 6H	EB fluorescence intensity (Normalized)	Sh-NC(5) Sh-CircPTPN4(5)	Unpaired Two-tailed Student t test	t=13.60, df=8 P<0.0001
Figure 6I	Spantaneous seizure frequency (Per day)	Sh-NC(8) Sh-CircPTPN4(8)	Unpaired Two-tailed Student t test	t=4.230, df=14 P=0.0008
Figure 6K	HRP filled Caveolae vesicles/µm2 (Normalized)	Sh-NC(5) Sh-CircPTPN4(5)	Unpaired Two-tailed Student t test	t=9.391, df=8 P<0.0001
Figure 6M	Caveolin-1 protein level (Normalized)	Sh-NC(5) Sh-CircPTPN4(5)	Unpaired Two-tailed Student t test	t=3.740, df=8 P=0.0057

## Sheet: Figure7
Figure	Variable	Groups (n) compared	Statistical test	Test statistics
				Main effect	Pairwise comparisons
Figure 7C	Pellet/Input (ratio)	Bio-miR-145 WT-pulled down CircPTPN4(5) Bio-miR-145 WT-pulled down GAPDH(5) Bio-miR-145 WT-pulled down CircPCNX(5) Bio-miR-145 Mut-pulled down CircPTPN4(5) Bio-miR-145 Mut-pulled down GAPDH(5) Bio-miR-145 Mut-pulled down PCNX(5)	Two way ANOVA (post hoc test:Tukey)	Interaction:F (2, 8) = 104.4 P<0.0001 biotinylated treatment:F (1, 4) = 143.3 P=0.0003 Pulled down RNA:F (2, 8) = 64.96 P<0.0001	GAPDH:Bio-miR-145 WT vs. CircPTPN4:Bio-miR-145 Mut P=0.8443 GAPDH:Bio-miR-145 WT vs. CircPCNX:Bio-miR-145 WT P=0.9940 GAPDH:Bio-miR-145 WT vs. CircPCNX:Bio-miR-145 Mut P=0.8953 GAPDH:Bio-miR-145 Mut vs. CircPTPN4:Bio-miR-145 WT P<0.0001 GAPDH:Bio-miR-145 Mut vs. CircPTPN4:Bio-miR-145 Mut P=0.9940 GAPDH:Bio-miR-145 Mut vs. CircPCNX:Bio-miR-145 WT ns GAPDH:Bio-miR-145 Mut vs. CircPCNX:Bio-miR-145 M…
Figure 7D	Pellet/Input (ratio)	CircPTPN4 probe-pulled down miR-145a-5p(5) CircPTPN4 probe-pulled down U6(5) CircPTPN4 probe-pulled down miR-28a-5p(5) random probe-pulled down miR-145a-5p(5) random probe-pulled down U6(5) random probe-pulled down miR-28a-5p(5)	Two way ANOVA (post hoc test:Tukey)	Interaction:F (2, 8) = 64.16 P<0.0001 biotinylated treatment:F (1, 4) = 182.1 P=0.0002 Pulled down RNA:F (2, 8) = 56.29 P<0.0001	U6:CircPTPN4 probe vs. U6:random probe ns U6:CircPTPN4 probe vs. miR-145a-5p:CircPTPN4 probe P<0.0001 U6:CircPTPN4 probe vs. miR-145a-5p:random probe ns U6:CircPTPN4 probe vs. miR-28a-5p:CircPTPN4 probe ns U6:CircPTPN4 probe vs. miR-28a-5p:random probe ns U6:random probe vs. miR-145a-5p:CircPTPN4 probe P<0.0001 U6:random probe vs. miR-145a-5p:random probe ns U6:random probe vs. miR-28a-5p:CircPTP…

## Sheet: Figure8
Figure	Variable	Groups (n) compared	Statistical test	Test statistics
				Main effect	Pairwise comparisons
Figure 8A	ECE-1 mRNA level (Normalized)	Ctrl N BMEC-ShRNA Ctrl(5) Ctrl N BMEC-ShRNA CircPTPN4(5) Mg2+ free N BMEC-ShRNA Ctrl(5) Mg2+ free N BMEC-ShRNA CircPTPN4(5)	One-way ANOVA (post hoc test:Tukey)	F (3, 16) = 48.37 P<0.0001	ShRNA-Ctrl:Ctrl N BMEC vs. ShRNA-Ctrl:Mg2+ free N BMEC P<0.0001 ShRNA-Ctrl:Ctrl N BMEC vs. ShRNA-CircPTPN4:Ctrl N BMEC ns ShRNA-Ctrl:Ctrl N BMEC vs. ShRNA-CircPTPN4:Mg2+ free N BMEC P=0.0067 ShRNA-Ctrl:Mg2+ free N BMEC vs. ShRNA-CircPTPN4:Ctrl N BMEC P<0.0001 ShRNA-Ctrl:Mg2+ free N BMEC vs. ShRNA-CircPTPN4:Mg2+ free N BMEC P=0.0004 ShRNA-CircPTPN4:Ctrl N BMEC vs. ShRNA-CircPTPN4:Mg2+ free N BMEC …
Figure 8C	ECE-1 protein level (Normalized)	Sh Ctrl-Ctrl(5) Sh CircPTPN4-Ctrl(5) Sh Ctrl-SE-24hr(5) Sh CircPTPN4-SE-24hr(5)	One-way ANOVA (post hoc test:Tukey)	F (3, 16) = 22.91 P<0.0001	ShRNA-Ctrl:Ctrl vs. ShRNA-Ctrl:SE-24hr P<0.0001 ShRNA-Ctrl:Ctrl vs. ShRNA-CircPTPN4:Ctrl ns ShRNA-Ctrl:Ctrl vs. ShRNA-CircPTPN4:SE-24hr ns ShRNA-Ctrl:SE-24hr vs. ShRNA-CircPTPN4:Ctrl P<0.0001 ShRNA-Ctrl:SE-24hr vs. ShRNA-CircPTPN4:SE-24hr P=0.0001 ShRNA-CircPTPN4:Ctrl vs. ShRNA-CircPTPN4:SE-24hr ns
Figure 8D	ECE-1 mRNA level (Normalized)	ShRNA-Ctrl-anti-miR-Ctrl(5) ShRNA-Ctrl-anti-miR-145a-5p(5) ShRNA-CircPTPN4-anti-miR-Ctrl(5) ShRNA-CircPTPN4-anti-miR-145a-5p(5)	One-way ANOVA (post hoc test:Tukey)	F (3, 16) = 45.28 P<0.0001	anti-miR-Ctrl:ShRNA-Ctrl vs. anti-miR-Ctrl:ShRNA-CircPTPN4 ns anti-miR-Ctrl:ShRNA-Ctrl vs. anti-miR-145a-5p:ShRNA-Ctrl P<0.0001 anti-miR-Ctrl:ShRNA-Ctrl vs. anti-miR-145a-5p:ShRNA-CircPTPN4 P=0.0464 anti-miR-Ctrl:ShRNA-CircPTPN4 vs. anti-miR-145a-5p:ShRNA-Ctrl P<0.0001 anti-miR-Ctrl:ShRNA-CircPTPN4 vs. anti-miR-145a-5p:ShRNA-CircPTPN4 P=0.0048 anti-miR-145a-5p:ShRNA-Ctrl vs. anti-miR-145a-5p:ShRN…
Figure 8E	ECE-1 mRNA level (Normalized)	CircRNA-Ctrl-miR-Ctrl(5) CircRNA-Ctrl-miR-145a-5p(5) CircPTPN4-OE-miR-Ctrl(5) CircPTPN4-OE-miR-145a-5p(5)	One-way ANOVA (post hoc test:Tukey)	F (3, 16) = 105.8 P<0.0001	miR-Ctrl:CircRNA-Ctrl vs. miR-145a-5p:CircPTPN4-Ctrl P<0.0001 miR-Ctrl:CircRNA-Ctrl vs. miR-Ctrl:CircRNA-OE P<0.0001 miR-Ctrl:CircPTPN4-Ctrl vs. miR-145a-5p:CircPTPN4-OE P<0.0001 miR-145a-5p:CircRNA-Ctrl vs miR-Ctrl:CircPTPN4-OE P<0.0001 miR-145a-5p:CircRNA-Ctrl vs miR-145a-5p:CircPTPN4-OE P=0.0089 miR-Ctrl:CircRNA-OE vs miR-145a-5p:CircPTPN4-OE P<0.0001
Figure 8G	occludin intensity (Normalized)	ShRNA-Ctrl-anti-miR-Ctrl(5) ShRNA-Ctrl-anti-miR-145a-5p(5) ShRNA-CircPTPN4-anti-miR-Ctrl(5) ShRNA-CircPTPN4-anti-miR-145a-5p(5)	One-way ANOVA (post hoc test:Tukey)	F (3, 16) = 23.91 P<0.0001	anti-miR-Ctrl:ShRNA-Ctrl vs. anti-miR-Ctrl:ShRNA-CircPTPN4 P=0.0016 anti-miR-Ctrl:ShRNA-Ctrl vs. anti-miR-145a-5p:ShRNA-Ctrl P=0.0066 anti-miR-Ctrl:ShRNA-Ctrl vs. anti-miR-145a-5p:ShRNA-CircPTPN4 ns anti-miR-Ctrl:ShRNA-CircPTPN4 vs. anti-miR-145a-5p:ShRNA-Ctrl P<0.0001 anti-miR-Ctrl:ShRNA-CircPTPN4 vs. anti-miR-145a-5p:ShRNA-CircPTPN4 P=0.0021 anti-miR-145a-5p:ShRNA-Ctrl vs. anti-miR-145a-5p:ShRN…
Figure 8H	Permeability of BMECs (% of ctrl)	ShRNA-Ctrl-anti-miR-Ctrl(5) ShRNA-Ctrl-anti-miR-145a-5p(5) ShRNA-CircPTPN4-anti-miR-Ctrl(5) ShRNA-CircPTPN4-anti-miR-145a-5p(5)	One-way ANOVA (post hoc test:Tukey)	F (3, 16) = 31.99 P<0.0001	anti-miR-Ctrl:ShRNA-Ctrl vs. anti-miR-Ctrl:ShRNA-CircPTPN4 P=0.0004 anti-miR-Ctrl:ShRNA-Ctrl vs. anti-miR-145a-5p:ShRNA-Ctrl P=0.0021 anti-miR-Ctrl:ShRNA-Ctrl vs. anti-miR-145a-5p:ShRNA-CircPTPN4 ns anti-miR-Ctrl:ShRNA-CircPTPN4 vs. anti-miR-145a-5p:ShRNA-Ctrl P<0.0001 anti-miR-Ctrl:ShRNA-CircPTPN4 vs. anti-miR-145a-5p:ShRNA-CircPTPN4 P=0.0045 anti-miR-145a-5p:ShRNA-Ctrl vs. anti-miR-145a-5p:ShRN…
Figure 8J	occludin intensity (Normalized)	Ctrl N BMEC-ShRNA Ctrl(5) Ctrl N BMEC-ShRNA ECE-1(5) Mg2+ free N BMEC-ShRNA Ctrl(5) Mg2+ free N BMEC-ShRNA ECE-1(5)	One-way ANOVA (post hoc test:Tukey)	F (3, 16) = 45.11 P<0.0001	ShRNA Ctrl:Ctrl N BMEC vs. ShRNA Ctrl:Mg2+ free N BMEC P=0.0004 ShRNA Ctrl:Ctrl N BMEC vs. ShRNA-ECE-1:Ctrl N BMEC P<0.0001 ShRNA Ctrl:Ctrl N BMEC vs. ShRNA-ECE-1:Mg2+ free N BMEC ns ShRNA Ctrl:Mg2+ free N BMEC vs. ShRNA-ECE-1:Ctrl N BMEC P<0.0001 ShRNA Ctrl:Mg2+ free N BMEC vs. ShRNA-ECE-1:Mg2+ free N BMEC P=0.0108 ShRNA-ECE-1:Ctrl N BMEC vs. ShRNA-ECE-1:Mg2+ free N BMEC P<0.0001

## Sheet: Figure9
Figure	Variable	Groups (n) compared	Statistical test	Test statistics
				Main effect
Figure 9B	ECE-1 mRNA level (Normalized)	Sh-NC(5) Sh-ECE-1(5)	Unpaired Two-tailed Welch's t test	t=8.426, df=4.505 P=0.0006
Figure 9D	ECE-1 protein level (Normalized)	Sh-NC(5) Sh-ECE-1(5)	Unpaired Two-tailed Student t test	t=6.808, df=8 P=0.0001
Figure 9F	occludin staining intensity (Normalized)	Sh-NC(5) Sh-ECE-1(5)	Unpaired Two-tailed Student t test	t=6.756, df=8 P=0.0001
Figure 9I	EB fluorescence intensity (Normalized)	Sh-NC(5) Sh-ECE-1(5)	Unpaired Two-tailed Welch's t test	t=4.702, df=4.152 P=0.0085
Figure 9J	Spantaneous seizure frequency (Per day)	Sh-NC(8) Sh-ECE-1(8)	Unpaired Two-tailed Welch's t test	t=6.180, df=7.693 P=0.0003
Figure 9L	HRP filled Caveolae vesicles/µm2 (Normalized)	Sh-NC(5) Sh-ECE-1(5)	Unpaired Two-tailed Student t test	t=9.021, df=8 P<0.0001
Figure 9N	Caveolin-1 protein level (Normalized)	Sh-NC(5) Sh-ECE-1(5)	Unpaired Two-tailed Student t test	t=3.259, df=8 P=0.0115

## Sheet: Figure10
Figure	Variable	Groups (n) compared	Statistical test	Test statistics
				Main effect	Pairwise comparisons
Figure 10B	ET-1 concentration (pg/ml/106 cells)	Ctrl BMEC (5) Ctrl N BMEC (5) Mg2+ free N BMEC (5)	One-way ANOVA (post hoc test:Tukey)	F (2, 12) = 16.60 P=0.0003	Ctrl BMEC vs. Ctrl N BMEC ns Ctrl BMEC vs. Mg2+ free N BMEC P=0.0018 Ctrl N BMEC vs. Mg2+ free N BMEC P=0.0005
Figure 10D	p-p38/p38 level （Normalized)	Ctrl BMEC (5) Ctrl N BMEC (5) Mg2+ free N BMEC (5)	One-way ANOVA (post hoc test:Tukey)	F (2, 12) = 43.57 P<0.0001	Ctrl BMEC vs. Ctrl N BMEC ns Ctrl BMEC vs. Mg2+ free N BMEC P<0.0001 Ctrl N BMEC vs. Mg2+ free N BMEC P<0.0001
Figure 10E	ET-1 concentration (pg/ml/106 cells)	Sh-NC(5) Sh-ECE-1(5)	Unpaired Two-tailed Student t test	t=5.418, df=8 P=0.0006
Figure 10G	p-p38/p38 level （Normalized)	Sh-NC(5) Sh-ECE-1(5)	Unpaired Two-tailed Student t test	t=2.623, df=8 P=0.0305
Figure 10I	p-p38/p38 level （Normalized)	Vehicle Ctrl (5) SB203580 (5)	Unpaired Two-tailed Student t test	t=4.257, df=8 P=0.0028
Figure 10K	Occludin protein level (Normalized)	Vehicle Ctrl (5) SB203580 (5)	Unpaired Two-tailed Student t test	t=3.967, df=8 P=0.0019
Figure 10M	Occludin staining intensity (Normalized)	Vehicle Ctrl (5) SB203580 (5)	Unpaired Two-tailed Student t test	t=4.561, df=8 P=0.0018

[truncated: 16 more sheets: Figure11, FigureS1, FigureS2, FigureS3, FigureS5, FigureS6, FigureS7, FigureS8, FigureS9, FigureS10, FigureS11, FigureS12, FigureS13, FigureS14, FigureS15, FigureS16]
